# Supplementary material for: Does environmental attention differ during walking, jogging, and cycling in greenways? Evidence from eye movement responses to videos
Source: Front Psychol. 2025 Oct 9;16:1665574. doi: 10.3389/fpsyg.2025.1665574 (PMC12545083; doi:10.3389/fpsyg.2025.1665574)
Supplement: Supplementary Table 1 — The fixations on different AOIs across PPAs. [file Table_1.xlsx]

## Sheet: original
participant	walking						jogging						cycling						walking						jogging						cycling						walking						jogging						cycling
	DFF-road	DFF-water	DFF-vegetation	rDFF-road	rDFF-water	rDFF-vegetation	DFF-road	DFF-water	DFF-vegetation	rDFF-road	rDFF-water	rDFF-vegetation	DFF-road	DFF-water	DFF-vegetation	rDFF-road	rDFF-water	rDFF-vegetation	TDF-road	TDF-water	TDF-vegetation	rTDF-road	rTDF-water	rTDF-vegetation	TDF-road	TDF-water	TDF-vegetation	rTDF-road	rTDF-water	rTDF-vegetation	TDF-road	TDF-water	TDF-vegetation	rTDF-road	rTDF-water	rTDF-vegetation	AFD-road	AFD-water	AFD-vegetation	rAFD-road	rAFD-water	rAFD-vegetation	AFD-road	AFD-water	AFD-vegetation	rAFD-road	rAFD-water	rAFD-vegetation	AFD-road
1	0.352	0.132	0.56	0.337165	0.126437	0.536398	0.196	0.116	0.148	0.426087	0.252174	0.321739	0.144	0.62	0.112615	0.164268	0.707266	0.128466	106.874	6.52	348.956	0.231154	0.0141019	0.754744	77.568	2.1	51.824	0.589907	0.0159706	0.394123	44.628	3.432	72.0206	0.37165	0.0285808	0.599769	0.268528	0.20375	0.305031	0.345459	0.262122	0.392419	0.207401	0.175	0.171603	0.374368	0.315882	0.30975	0.321065
2	0.096	0.172	0.915991	0.0810817	0.145271	0.773647	0.316	0.128	0.252	0.454023	0.183908	0.362069	0.072	0.812	0.488	0.0524781	0.591837	0.355685	20.34	3.26	211.884	0.0863753	0.0138438	0.899781	10.472	1.06	49.6476	0.171168	0.017326	0.811506	37.9	2.992	56.552	0.388941	0.0307048	0.580354	0.209691	0.217333	0.306634	0.285815	0.296233	0.417952	0.193926	0.212	0.255915	0.29301	0.320318	0.386672	0.250993
3 (deleted)	0.124	0.464	0.093911	0.181842	0.680441	0.137717	0.108	0.244	0.0009535	0.305989	0.691309	0.00270149	0.372	0.224	0.14	0.505435	0.304348	0.190217	2.276	1.66	556.086	0.00406413	0.00296417	0.992972	23.548	0.348	103.457	0.184903	0.00273256	0.812364	34.04	0.224	90.96	0.271833	0.00178879	0.726378	0.14225	0.237143	0.214126	0.239672	0.399554	0.360774	0.222151	0.174	0.231447	0.35397	0.277247	0.368783	0.231565
4	0.128	0.084	0.513014	0.176548	0.11586	0.707592	0.536	0.62	0.215002	0.390955	0.452224	0.156821	0.6	0.54	0.0027246	0.525061	0.472555	0.0023843	135.401	8.248	278.013	0.321113	0.0195607	0.659326	45.405	3.248	124.111	0.262815	0.0188002	0.718384	62.62	3.736	67.0187	0.469504	0.0280113	0.502484	0.291186	0.242588	0.271497	0.3616	0.30125	0.33715	0.36617	0.406	0.317419	0.336062	0.372618	0.29132	0.29819
5	0.356	0.328	0.0611272	0.477771	0.440193	0.0820359	0.144	0.196	0.0393618	0.379585	0.516657	0.103758	0.556	0.184	0.228	0.57438	0.190083	0.235537	24.54	10.144	445.917	0.0510611	0.0211069	0.927832	15.536	0.596	46.9194	0.246402	0.00945261	0.744145	38.968	3.096	87.488	0.30079	0.0238977	0.675312	0.285349	0.298353	0.294919	0.324769	0.33957	0.335661	0.189463	0.149	0.195497	0.354826	0.279047	0.366127	0.265088
6 (deleted)	0.48	0.152	0.1	0.655738	0.20765	0.136612	0.096	0.1	0.132	0.292683	0.304878	0.402439	0.252	0.148	0.076	0.529412	0.310924	0.159664	59.356	7.02	413.02	0.123814	0.0146434	0.861542	0.436	0.1	60.848	0.00710283	0.00162909	0.991268	9.192	1.48	28.064	0.237299	0.0382074	0.724494	0.26617	0.195	0.280966	0.358654	0.262755	0.378591	0.0872	0.1	0.124689	0.279587	0.320627	0.399786	0.1149
7	0.364	0.524	0.228	0.326165	0.469534	0.204301	0.42	0.156	0.133872	0.591656	0.219758	0.188586	0.128	0.244	0.256	0.203822	0.388535	0.407643	54.5	16.22	320.636	0.139259	0.0414457	0.819295	21.368	8.668	91.5059	0.175808	0.071317	0.752875	73.016	5.332	60.528	0.525764	0.038394	0.435842	0.296196	0.284561	0.243644	0.359286	0.345173	0.295541	0.277506	0.254941	0.208442	0.374559	0.344102	0.28134	0.324516
8	0.084	0.108	0.132	0.259259	0.333333	0.407407	0.396	0.124	0.096	0.642857	0.201299	0.155844	0.088	0.164	0.101766	0.248752	0.463583	0.287665	203.694	16.384	178.908	0.510529	0.0410641	0.448407	89.612	2	30.16	0.7359	0.0164241	0.247676	76.032	3.912	34.9898	0.661529	0.034037	0.304434	0.198146	0.18409	0.214776	0.331896	0.308352	0.359751	0.179224	0.166667	0.186173	0.336847	0.313246	0.349907	0.204938
9(deleted)	0.408	0.224	0.204	0.488038	0.267943	0.244019	0.216	0.096	0.0049793	0.681433	0.302859	0.0157086	0.664	0.62	0.0292658	0.50561	0.472105	0.0222847	19.504	5.348	495.192	0.0375045	0.0102837	0.952212	11.344	0.976	161.646	0.0652081	0.00561029	0.929182	12.756	3.352	154.749	0.0746588	0.0196187	0.905722	0.229459	0.314588	0.261177	0.284963	0.390684	0.324353	0.164406	0.244	0.239831	0.25362	0.376406	0.369975	0.386545
10	0.288	0.436	0.270645	0.289551	0.438347	0.272102	0.692	0.264	0.36	0.525836	0.200608	0.273556	0.12	0.444	0.21596	0.153854	0.56926	0.276886	151.684	14.476	211.143	0.402022	0.0383671	0.559611	60.08	11.324	58.872	0.461175	0.0869231	0.451902	75.072	4.06	43.7984	0.610687	0.0330268	0.356286	0.32832	0.253965	0.301632	0.371438	0.287317	0.341245	0.319574	0.257364	0.288588	0.369226	0.297349	0.333425	0.232421
11	0.452	0.856	0.164	0.307065	0.581522	0.111413	0.18	0.292	0.483795	0.188325	0.305505	0.50617	0.156	0.22	0.204	0.268966	0.37931	0.351724	349.371	11.456	97.412	0.762421	0.0250001	0.212579	175.84	3.064	13.6878	0.913019	0.0159093	0.0710715	59.204	5.56	63.26	0.462445	0.0434294	0.494126	0.52775	0.602947	0.383512	0.348532	0.398193	0.253275	0.363306	0.235692	0.231997	0.437194	0.283627	0.279179	0.688419
12	0.176	0.204	0.252	0.278481	0.322785	0.398734	0.376	0.284	1.03973	0.221212	0.167086	0.611702	0.372	0.288	0.088	0.497326	0.385027	0.117647	139.368	7.348	194.844	0.408034	0.0215131	0.570453	70.064	4.568	43.1997	0.594611	0.0387671	0.366622	40.164	0.664	21.024	0.649357	0.0107353	0.339908	0.472434	0.3674	0.396831	0.382023	0.297089	0.320888	0.389244	0.2855	0.369228	0.372849	0.273475	0.353676	0.221901
13	0.492	0.092	0.630277	0.405179	0.0757653	0.519055	0.252	0.276	0.308	0.301435	0.330144	0.368421	0.108	0.2	0.104	0.262136	0.485437	0.252427	56.508	30.468	237.438	0.174185	0.093917	0.731898	2.592	9.44	34.832	0.055309	0.201434	0.743257	65.848	11.312	32.968	0.597922	0.102717	0.299361	0.253399	0.292962	0.332082	0.288464	0.333501	0.378035	0.162	0.295	0.209831	0.24294	0.442391	0.314669	0.313562
14	0.668	0.292	0.62	0.422785	0.18481	0.392405	0.18	0.26	0.681852	0.160449	0.23176	0.607792	0.548	0.144	0.628	0.415152	0.109091	0.475758	338.996	16.788	101.556	0.741234	0.0367079	0.222058	130.614	4.228	11.6379	0.891686	0.028864	0.0794501	96.428	4.364	27.176	0.753532	0.0341023	0.212366	0.338319	0.430462	0.245304	0.33362	0.424483	0.241897	0.229954	0.222526	0.173699	0.367234	0.355371	0.277395	0.257141
15	0.0792803	0.312	0.2	0.134082	0.527669	0.338249	0.12	0.34	0.193578	0.183605	0.520213	0.296182	1.212	0.24	0.34	0.676339	0.133929	0.189732	78.1303	7.196	242.368	0.238424	0.0219595	0.739616	50.52	7.052	57.5783	0.438731	0.0612417	0.500028	29.348	12.8	86.464	0.22819	0.0995242	0.672286	0.252849	0.276769	0.246059	0.325972	0.35681	0.317218	0.319747	0.3526	0.270321	0.339194	0.374045	0.286762	0.43803
16	0.3	0.076	0.519003	0.335194	0.0849159	0.57989	1.076	0.248	0.12	0.745152	0.171745	0.0831025	3.9	0.392	0.716	0.778754	0.0782748	0.142971	279.308	0.8	90.023	0.754619	0.0021614	0.243219	96.552	0.984	12.92	0.874122	0.00890852	0.11697	146	0.66	29.536	0.828623	0.00374583	0.167632	0.384193	0.16	0.310424	0.44955	0.187218	0.363232	0.19427	0.246	0.201875	0.302533	0.383091	0.314376	0.600823
17	0.204	0.296	0.168	0.305389	0.443114	0.251497	0.528	0.42	0.492	0.366667	0.291667	0.341667	0.52	0.172	0.846624	0.337964	0.111788	0.550248	78.2145	11.66	317.004	0.192231	0.0286572	0.779112	29.232	2.828	80.844	0.25891	0.0250478	0.716042	88.088	4.548	74.4346	0.52725	0.027222	0.445528	0.324542	0.277619	0.285332	0.365684	0.312813	0.321504	0.360889	0.404	0.362529	0.320102	0.358341	0.321557	0.442653
18	0.28	0.324	0.555255	0.241534	0.27949	0.478976	0.252	0.088	0.22	0.45	0.157143	0.392857	0.072	0.096	0.148	0.227848	0.303797	0.468354	170.296	29.576	179.405	0.449001	0.0779799	0.473019	38.82	8.028	35.972	0.468727	0.0969331	0.43434	59.152	5.212	67.02	0.450222	0.03967	0.510108	0.276006	0.321478	0.247797	0.326526	0.380321	0.293153	0.235273	0.216973	0.222049	0.348917	0.321777	0.329306	0.306487
19	0.168	0.436	0.504836	0.15151	0.393205	0.455284	0.108	0.26	0.228	0.181208	0.436242	0.38255	0.188	0.452	0.955756	0.117812	0.283251	0.598936	28.896	14.372	475.281	0.0557247	0.0277158	0.916559	89.2152	4.688	63.6	0.566434	0.0297645	0.403801	11.868	7.956	158.52	0.0665456	0.0446105	0.888844	0.4816	0.552769	0.529856	0.307884	0.353382	0.338734	0.547332	0.586	0.365517	0.365168	0.390967	0.243865	0.516
20	0.176	0.124	0.578147	0.200422	0.141206	0.658371	0.436	0.204	0.256	0.486607	0.227679	0.285714	0.104	0.06	0.590399	0.137858	0.0795335	0.782608	132.848	11.428	276.622	0.31563	0.0271515	0.657219	53.956	3.168	89.528	0.367919	0.0216022	0.610479	91.164	4.364	55.8304	0.602306	0.0288322	0.368862	0.372123	0.2857	0.311511	0.383896	0.294738	0.321366	0.374694	0.288	0.336571	0.37497	0.288212	0.336819	0.467508
21	0.148	0.108	0.158534	0.357027	0.260533	0.38244	0.628	0.14	0.2	0.64876	0.144628	0.206612	0.132	0.08	0.795691	0.130993	0.0793894	0.789618	29.764	2.492	127.775	0.18599	0.015572	0.798438	24.592	0.656	34.352	0.412617	0.0110067	0.576376	13.904	0.856	33.0037	0.2911	0.0179216	0.690979	0.139084	0.15575	0.182535	0.291355	0.326267	0.382377	0.131508	0.0937143	0.146803	0.353492	0.251903	0.394606	0.12756
22	0.184	0.132	0.109254	0.432682	0.310403	0.256915	0.148	0.224	0.228339	0.246528	0.373123	0.38035	0.432	0.428	0.124	0.439024	0.434959	0.126016	27.712	13.696	181.921	0.124086	0.0613265	0.814588	8.264	6.7	62.7443	0.106346	0.0862198	0.807434	22.432	14.076	64.184	0.222778	0.139793	0.637429	0.168976	0.198493	0.199913	0.297816	0.34984	0.352344	0.183644	0.191429	0.154543	0.34675	0.361448	0.291802	0.196772
23	0.8	1.856	0.588	0.246609	0.572133	0.181258	1.392	0.64	0.0173272	0.679247	0.312298	0.00845507	0.072	0.444	0.0910561	0.118605	0.731399	0.149996	42.048	15.176	364.804	0.0996332	0.0359597	0.864407	15.476	5.232	91.3613	0.138093	0.0466854	0.815222	61.856	6.04	73.4031	0.437767	0.0427462	0.519487	0.452129	0.562074	0.353835	0.330494	0.410861	0.258644	0.41827	0.402462	0.411538	0.339431	0.326602	0.333967	0.357549
24	0.124	0.384	0.0331091	0.229159	0.709654	0.0611875	0.12	0.148	0.0791594	0.345663	0.426317	0.22802	0.712	0.212	0.0696236	0.716569	0.21336	0.0700704	47.668	3.672	474.397	0.0906689	0.00698448	0.902347	36.424	3.404	89.4752	0.281695	0.0263257	0.69198	71.004	9.872	56.7616	0.515876	0.0717246	0.412399	0.275538	0.2295	0.27406	0.353663	0.294572	0.351766	0.286803	0.179158	0.20664	0.426409	0.266366	0.307225	0.299595
25(deleted)	0.244	0.08	0.072	0.616162	0.20202	0.181818	0.296	0	0	1	0	0	0.144	0.356	0.0135367	0.280408	0.693232	0.0263598	200.668	0.236	3.716	0.980686	0.00115336	0.0181605	53.62	0	0	1	0	0	10.052	3.16	56.5655	0.144058	0.0452868	0.810655	0.155557	0.118	0.106171	0.409653	0.310749	0.279599	0.119156	0	0	1	0	0	0.164787
26	0.16	0.232	1.1	0.107239	0.155496	0.737265	1.24	0.676	0.528	0.507365	0.276596	0.216039	0.396	0.236	0.5	0.349823	0.208481	0.441696	76.2845	4.9	215.992	0.256698	0.0164885	0.726814	51.552	1.62	50.78	0.495921	0.0155841	0.488495	18.012	2.96	65.18	0.209072	0.0343579	0.75657	0.286784	0.257895	0.266986	0.353328	0.317735	0.328937	0.381867	0.27	0.271551	0.413536	0.292392	0.294072	0.285905
27	0.288	0.104	0.3	0.416185	0.150289	0.433526	0.108	0.3	0.0921085	0.215953	0.59987	0.184177	0.2	0.132	0.12	0.442478	0.292035	0.265487	318.532	2.272	23.852	0.924203	0.00659208	0.0692052	20.068	2.8	71.2201	0.213289	0.0297593	0.756951	1.004	1.232	7.664	0.101414	0.124444	0.774141	0.203275	0.189333	0.179338	0.355409	0.331033	0.313558	0.191124	0.215385	0.187916	0.321528	0.362342	0.316131	0.143429
28	0.488	0.088	0.22	0.613065	0.110553	0.276382	0.42	0.3	0.239314	0.437813	0.312723	0.249464	0.212	0.264	0.062702	0.393539	0.490067	0.116395	75.9	22.912	302.716	0.189028	0.057062	0.75391	15.836	9.048	96.0314	0.130968	0.0748292	0.794203	29.012	15.732	102.547	0.196971	0.106809	0.69622	0.328571	0.322704	0.244126	0.366954	0.360402	0.272644	0.368279	0.393391	0.230845	0.371056	0.396358	0.232586	0.29012
29	0.108	0.156	0.736	0.108	0.156	0.736	0.096	0.316	0.196	0.157895	0.519737	0.322368	0.104	0.968	0.136	0.0860927	0.801325	0.112583	107.36	19.668	275.18	0.266927	0.0489001	0.684173	38.212	9.668	30.776	0.485812	0.122915	0.391273	40.252	7.724	79.996	0.314538	0.060357	0.625105	0.494747	0.317226	0.401137	0.407833	0.261498	0.330668	0.169831	0.284353	0.166357	0.273682	0.458234	0.268084	0.365927
30	0.076	0.544	0.560876	0.064359	0.460675	0.474966	0.064	0.108	0.072	0.262295	0.442623	0.295082	0.092	0.344	0.474575	0.101035	0.377783	0.521182	19.568	12.212	347.473	0.0515962	0.0322002	0.916204	4.732	1.156	24.672	#REF!	0.0378272	0.80733	10.784	6.888	100.191	0.0914964	0.0584409	0.850063	0.197657	0.370061	0.34957	0.215479	0.403429	0.381091	0.0927843	0.0963333	0.0927519	0.329175	0.341766	0.32906	0.276513
[truncated: 23 more columns]

## Sheet: for spss
Eexercise	AOI	rDFF	rTDF	rAFD	rNF
walking	road	0.337165	0.231154	0.345459	0.252859
walking	road	0.0810817	0.0863753	0.285815	0.120797
walking	road	0.176548	0.321113	0.3616	0.305318
walking	road	0.477771	0.0510611	0.324769	0.0526961
walking	road	0.326165	0.139259	0.359286	0.118176
walking	road	0.259259	0.510529	0.331896	0.527179
walking	road	0.289551	0.402022	0.371438	0.378999
walking	road	0.307065	0.762421	0.348532	0.708021
walking	road	0.278481	0.408034	0.382023	0.366005
walking	road	0.405179	0.174185	0.288464	0.214012
walking	road	0.422785	0.741234	0.33362	0.68866
walking	road	0.134082	0.238424	0.325972	0.234091
walking	road	0.335194	0.754619	0.44955	0.71135
walking	road	0.305389	0.192231	0.365684	0.172884
walking	road	0.241534	0.449001	0.326526	0.430565
walking	road	0.15151	0.0557247	0.307884	0.0610376
walking	road	0.200422	0.31563	0.383896	0.277821
walking	road	0.357027	0.18599	0.291355	0.230108
walking	road	0.432682	0.124086	0.297816	0.143482
walking	road	0.246609	0.0996332	0.330494	0.0807993
walking	road	0.229159	0.0906689	0.353663	0.0901042
walking	road	0.107239	0.256698	0.353328	0.243144
walking	road	0.416185	0.924203	0.355409	0.915304
walking	road	0.613065	0.189028	0.366954	0.149805
walking	road	0.108	0.266927	0.407833	0.22487
walking	road	0.064359	0.0515962	0.215479	0.0879218
walking	water	0.126437	0.0141019	0.262122	0.0203304
walking	water	0.145271	0.0138438	0.296233	0.01868
walking	water	0.11586	0.0195607	0.30125	0.0223244
walking	water	0.440193	0.0211069	0.33957	0.0208333
walking	water	0.469534	0.0414457	0.345173	0.0366089
walking	water	0.333333	0.0410641	0.308352	0.045641
walking	water	0.438347	0.0383671	0.287317	0.0467596
walking	water	0.581522	0.0250001	0.398193	0.0203209
walking	water	0.322785	0.0215131	0.297089	0.0248139
walking	water	0.0757653	0.093917	0.333501	0.0998081
walking	water	0.18481	0.0367079	0.424483	0.0268041
walking	water	0.527669	0.0219595	0.35681	0.019697
walking	water	0.0849159	0.0021614	0.187218	0.00489237
walking	water	0.443114	0.0286572	0.312813	0.0301291
walking	water	0.27949	0.0779799	0.380321	0.064201
walking	water	0.393205	0.0277158	0.353382	0.0264496
walking	water	0.141206	0.0271515	0.294738	0.0311284
walking	water	0.260533	0.015572	0.326267	0.0172043
walking	water	0.310403	0.0613265	0.34984	0.0603675
walking	water	0.572133	0.0359597	0.410861	0.0234579
walking	water	0.709654	0.00698448	0.294572	0.00833333
walking	water	0.155496	0.0164885	0.317735	0.0173675
walking	water	0.150289	0.00659208	0.331033	0.00700935
walking	water	0.110553	0.057062	0.360402	0.0460441
walking	water	0.156	0.0489001	0.261498	0.0642487
walking	water	0.460675	0.0322002	0.403429	0.0293073
walking	vegetation	0.536398	0.754744	0.392419	0.726811
walking	vegetation	0.773647	0.899781	0.417952	0.860523
walking	vegetation	0.707592	0.659326	0.33715	0.672357
walking	vegetation	0.0820359	0.927832	0.335661	0.926471
walking	vegetation	0.204301	0.819295	0.295541	0.845215
walking	vegetation	0.407407	0.448407	0.359751	0.427179
walking	vegetation	0.272102	0.559611	0.341245	0.574241
walking	vegetation	0.111413	0.212579	0.253275	0.271658
walking	vegetation	0.398734	0.570453	0.320888	0.609181
walking	vegetation	0.519055	0.731898	0.378035	0.68618
walking	vegetation	0.392405	0.222058	0.241897	0.284536
walking	vegetation	0.338249	0.739616	0.317218	0.746212
walking	vegetation	0.57989	0.243219	0.363232	0.283757
walking	vegetation	0.251497	0.779112	0.321504	0.796987
walking	vegetation	0.478976	0.473019	0.293153	0.505234
walking	vegetation	0.455284	0.916559	0.338734	0.912513
walking	vegetation	0.658371	0.657219	0.321366	0.691051
walking	vegetation	0.38244	0.798438	0.382377	0.752688
walking	vegetation	0.256915	0.814588	0.352344	0.79615
walking	vegetation	0.181258	0.864407	0.258644	0.895743
walking	vegetation	0.0611875	0.902347	0.351766	0.901563
walking	vegetation	0.737265	0.726814	0.328937	0.739488
walking	vegetation	0.433526	0.0692052	0.313558	0.0776869
walking	vegetation	0.276382	0.75391	0.272644	0.80415
walking	vegetation	0.736	0.684173	0.330668	0.710881
jogging	vegetation	0.474966	0.916204	0.381091	0.882771
jogging	road	0.426087	0.589907	0.374368	0.543605
jogging	road	0.454023	0.171168	0.29301	0.213439
jogging	road	0.390955	0.262815	0.336062	0.237094
jogging	road	0.379585	0.246402	0.354826	0.251534
jogging	road	0.591656	0.175808	0.374559	0.14
jogging	road	0.642857	0.7359	0.336847	0.74184
jogging	road	0.525836	0.461175	0.369226	0.431193
jogging	road	0.188325	0.913019	0.437194	0.870504
jogging	road	0.221212	0.594611	0.372849	0.57508
jogging	road	0.301435	0.055309	0.24294	0.0747664
jogging	road	0.160449	0.891686	0.367234	0.868502
jogging	road	0.183605	0.438731	0.339194	0.404092
jogging	road	0.745152	0.874122	0.302533	0.879646
jogging	road	0.366667	0.25891	0.320102	0.26045
jogging	road	0.45	0.468727	0.348917	0.453297
jogging	road	0.181208	0.566434	0.365168	0.472464
jogging	road	0.486607	0.367919	0.37497	0.342043
jogging	road	0.64876	0.412617	0.353492	0.436916
jogging	road	0.246528	0.106346	0.34675	0.0925926
jogging	road	0.679247	0.138093	0.339431	0.136029
jogging	road	0.345663	0.281695	0.426409	0.219344
jogging	road	0.507365	0.495921	0.413536	0.411585
jogging	road	0.215953	0.213289	0.321528	0.211268
jogging	road	0.437813	0.130968	0.371056	0.0892116
jogging	road	0.157895	0.485812	0.273682	0.506757
jogging	road	0.262295	0.154843	0.329175	0.155015
jogging	water	0.252174	0.0159706	0.315882	0.0174419
jogging	water	0.183908	0.017326	0.320318	0.0197628
jogging	water	0.452224	0.0188002	0.372618	0.0152964
jogging	water	0.516657	0.00945261	0.279047	0.0122699
jogging	water	0.219758	0.071317	0.344102	0.0618182
jogging	water	0.201299	0.0164241	0.313246	0.0178042
jogging	water	0.200608	0.0869231	0.297349	0.100917
jogging	water	0.305505	0.0159093	0.283627	0.0233813
jogging	water	0.167086	0.0387671	0.273475	0.0511182
jogging	water	0.330144	0.201434	0.442391	0.149533
jogging	water	0.23176	0.028864	0.355371	0.029052
jogging	water	0.520213	0.0612417	0.374045	0.0511509
jogging	water	0.171745	0.00890852	0.383091	0.00707965
jogging	water	0.291667	0.0250478	0.358341	0.022508
jogging	water	0.157143	0.0969331	0.321777	0.101648
jogging	water	0.436242	0.0297645	0.390967	0.0231884
jogging	water	0.227679	0.0216022	0.288212	0.0261283
jogging	water	0.144628	0.0110067	0.251903	0.0163551
jogging	water	0.373123	0.0862198	0.361448	0.0720165
jogging	water	0.312298	0.0466854	0.326602	0.0477941
jogging	water	0.426317	0.0263257	0.266366	0.0328152
jogging	water	0.276596	0.0155841	0.292392	0.0182927
jogging	water	0.59987	0.0297593	0.362342	0.0261569
jogging	water	0.312723	0.0748292	0.396358	0.0477178
jogging	water	0.519737	0.122915	0.458234	0.0765766
jogging	water	0.442623	0.0378272	0.341766	0.0364742
jogging	vegetation	0.321739	0.394123	0.30975	0.438953
jogging	vegetation	0.362069	0.811506	0.386672	0.766798
jogging	vegetation	0.156821	0.718384	0.29132	0.74761
jogging	vegetation	0.103758	0.744145	0.366127	0.736196
jogging	vegetation	0.188586	0.752875	0.28134	0.798182
jogging	vegetation	0.155844	0.247676	0.349907	0.240356
jogging	vegetation	0.273556	0.451902	0.333425	0.46789
jogging	vegetation	0.50617	0.0710715	0.279179	0.106115
jogging	vegetation	0.611702	0.366622	0.353676	0.373802
jogging	vegetation	0.368421	0.743257	0.314669	0.775701
jogging	vegetation	0.607792	0.0794501	0.277395	0.102446
jogging	vegetation	0.296182	0.500028	0.286762	0.544757
jogging	vegetation	0.0831025	0.11697	0.314376	0.113274
jogging	vegetation	0.341667	0.716042	0.321557	0.717042
jogging	vegetation	0.392857	0.43434	0.329306	0.445055
jogging	vegetation	0.38255	0.403801	0.243865	0.504348
jogging	vegetation	0.285714	0.610479	0.336819	0.631829
jogging	vegetation	0.206612	0.576376	0.394606	0.546729
jogging	vegetation	0.38035	0.807434	0.291802	0.835391
jogging	vegetation	0.00845507	0.815222	0.333967	0.816176
jogging	vegetation	0.22802	0.69198	0.307225	0.747841
jogging	vegetation	0.216039	0.488495	0.294072	0.570122
jogging	vegetation	0.184177	0.756951	0.316131	0.762575
jogging	vegetation	0.249464	0.794203	0.232586	0.863071
jogging	vegetation	0.322368	0.391273	0.268084	0.416667
jogging	vegetation	0.295082	0.80733	0.32906	0.808511
cycling	road	0.164268	0.37165	0.446454	0.291405
cycling	road	0.0524781	0.388941	0.291169	0.415978
cycling	road	0.525061	0.469504	0.309591	0.466667
cycling	road	0.57438	0.30079	0.343552	0.302469
cycling	road	0.203822	0.525764	0.386235	0.461066
cycling	road	0.248752	0.661529	0.383323	0.620401
cycling	road	0.153854	0.610687	0.326463	0.606004
cycling	road	0.268966	0.462445	0.444912	0.362869
cycling	road	0.497326	0.649357	0.376068	0.626298
cycling	road	0.262136	0.597922	0.35478	0.578512
cycling	road	0.415152	0.753532	0.266521	0.804721
cycling	road	0.676339	0.22819	0.373486	0.202417
cycling	road	0.778754	0.828623	0.429267	0.788961
cycling	road	0.337964	0.52725	0.365506	0.532086
cycling	road	0.227848	0.450222	0.397023	0.414163
cycling	road	0.117812	0.0665456	0.400557	0.0514541
cycling	road	0.137858	0.602306	0.463295	0.496183
cycling	road	0.130993	0.2911	0.35638	0.301105
cycling	road	0.439024	0.222778	0.335631	0.215501
cycling	road	0.118605	0.437767	0.364366	0.400463
cycling	road	0.716569	0.515876	0.353238	0.48866
cycling	road	0.349823	0.209072	0.287446	0.211409
cycling	road	0.442478	0.101414	0.386028	0.0833333
cycling	road	0.393539	0.196971	0.349653	0.18315
cycling	road	0.0860927	0.314538	0.402102	0.257611
cycling	road	0.101035	0.0914964	0.331762	0.0928571
cycling	water	0.707266	0.0285808	0.238617	0.0419287
cycling	water	0.591837	0.0307048	0.385658	0.0247934
cycling	water	0.472555	0.0280113	0.387883	0.0222222
cycling	water	0.190083	0.0238977	0.308645	0.026749
cycling	water	0.388535	0.038394	0.317305	0.0409836
cycling	water	0.463583	0.034037	0.292686	0.041806
cycling	water	0.56926	0.0330268	0.356422	0.0300188
cycling	water	0.37931	0.0434294	0.256666	0.0590717
cycling	water	0.385027	0.0107353	0.28133	0.0138408
cycling	water	0.485437	0.102717	0.31217	0.112948
cycling	water	0.109091	0.0341023	0.376932	0.0257511
cycling	water	0.133929	0.0995242	0.303165	0.108761
cycling	water	0.0782748	0.00374583	0.235773	0.00649351
cycling	water	0.111788	0.027222	0.250357	0.040107
cycling	water	0.303797	0.03967	0.25006	0.0579399
cycling	water	0.283251	0.0446105	0.294097	0.0469799
cycling	water	0.0795335	0.0288322	0.227614	0.0483461
cycling	water	0.0793894	0.0179216	0.265724	0.0248619
cycling	water	0.434959	0.139793	0.34796	0.130435
cycling	water	0.731399	0.0427462	0.323956	0.0439815
cycling	water	0.21336	0.0717246	0.33256	0.0721649
cycling	water	0.208481	0.0343579	0.425136	0.0234899
cycling	water	0.292035	0.124444	0.30144	0.130952
cycling	water	0.490067	0.106809	0.332636	0.104396
cycling	water	0.801325	0.060357	0.292675	0.0679157
cycling	water	0.377783	0.0584409	0.330571	0.0595238
cycling	vegetation	0.128466	0.599769	0.31493	0.666667
cycling	vegetation	0.355685	0.580354	0.323173	0.559229
cycling	vegetation	0.0023843	0.502484	0.302526	0.511111
cycling	vegetation	0.235537	0.675312	0.347803	0.670782
cycling	vegetation	0.407643	0.435842	0.29646	0.497951
cycling	vegetation	0.287665	0.304434	0.323991	0.337793
cycling	vegetation	0.276886	0.356286	0.317114	0.363977
cycling	vegetation	0.351724	0.494126	0.298422	0.578059
cycling	vegetation	0.117647	0.339908	0.342602	0.359862
cycling	vegetation	0.252427	0.299361	0.33305	0.30854
cycling	vegetation	0.475758	0.212366	0.356548	0.169528
cycling	vegetation	0.189732	0.672286	0.323349	0.688822
cycling	vegetation	0.142971	0.167632	0.334959	0.204545
cycling	vegetation	0.550248	0.445528	0.384137	0.427807
cycling	vegetation	0.468354	0.510108	0.352917	0.527897
cycling	vegetation	0.598936	0.888844	0.305346	0.901566
cycling	vegetation	0.782608	0.368862	0.309091	0.455471
cycling	vegetation	0.789618	0.690979	0.377896	0.674033
cycling	vegetation	0.126016	0.637429	0.316409	0.654064
cycling	vegetation	0.149996	0.519487	0.311678	0.555556
cycling	vegetation	0.0700704	0.412399	0.314202	0.439175
cycling	vegetation	0.441696	0.75657	0.287418	0.765101
cycling	vegetation	0.265487	0.774141	0.312532	0.785714
cycling	vegetation	0.116395	0.69622	0.317711	0.712454
cycling	vegetation	0.112583	0.625105	0.305223	0.674473
cycling	vegetation	0.521182	0.850063	0.337667	0.847619
