# Supplementary material for: Does environmental attention differ during walking, jogging, and cycling in greenways? Evidence from eye movement responses to videos
Source: Front Psychol. 2025 Oct 9;16:1665574. doi: 10.3389/fpsyg.2025.1665574 (PMC12545083; doi:10.3389/fpsyg.2025.1665574)
Supplement: Supplementary file 2 [file Table_2.xlsx]

## Sheet: descriptive statistics
Table .Descriptive statistics of Eye-Tracking Metrics among different genders across PPAs.
		Median(P25,P75)						U	p-value
		Walking		Jogging		cycling
	PPA	male	female	male	female	male	female
	AOI
	Road	0.34(0.17,0.42)	0.25(0.16,0.32)	0.38(0.25,0.48)	0.39(0.19,0.62)	0.26(0.14,0.42)	0.27(0.13,0.60)	753.5	0.944
rDFF	Water	0.26(0.15,0.44)	0.33(0.13,0.55)	0.28(0.19,0.41)	0.31(0.21,0.44)	0.30(0.15,0.53)	0.39(0.17,0.48)	649.5	0.267
	Vegetation	0.43(0.26,0.53)	0.40(0.19,0.62)	0.32(0.21,0.37)	0.25(0.16,0.35)	0.36(0.24,0.50)	0.15(0.11,0.38)	578.5	0.069
	Road	0.19(0.11,0.43)	0.27(0.12,0.46)	0.26(0.16,0.48)	0.44(0.22,0.67)	0.37(0.22,0.56)	0.47(0.27,0.63)	615.5	0.147
rTDF	Water	0.03(0.02,0.05)	0.03(0.02,0.04)	0.03(0.02,0.09)	0.03(0.02,0.07)	0.03(0.03,0.08)	0.04(0.03,0.07)	758	0.98
	Vegetation	0.76(0.52,0.86)	0.68(0.51,0.84)	0.72(0.44,0.78)	0.50(0.31,0.74)	0.60(0.40,0.72)	0.49(0.35,0.65)	625	0.177
	Road	0.23(0.13,0.41)	0.23(0.10,0.45)	0.26(0.18,0.45)	0.40(0.18,0.66)	0.30(0.21,0.56)	0.46(0.23,0.56)	681	0.427
rNF	Water	0.03(0.02,0.05)	0.03(0.02,0.04)	0.03(0.02,0.09)	0.03(0.02,0.05)	0.04(0.02,0.09)	0.05(0.03,0.07)	747	0.893
	Vegetation	0.74(0.54,0.83)	0.71(0.52,0.87)	0.72(0.46,0.77)	0.55(0.31,0.77)	0.65(0.40,0.72)	0.51(0.40,0.68)	686	0.457
	Road	0.33(0.29,0.35)	0.36(0.33,0.38)	0.35(0.32,0.37)	0.37(0.34,0.38)	0.34(0.31,0.38)	0.38(0.36,0.42)	436.5	0.001
rAFD	Water	0.33(0.30,0.37)	0.31(0.30,0.36)	0.32(0.29,0.36)	0.34(0.29,0.39)	0.31(0.26,0.37)	0.29(0.27,0.33)	695	0.513
	Vegetation	0.34(0.32,0.38)	0.32(0.28,0.35)	0.32(0.30,0.35)	0.29(0.27,0.34)	0.33(0.32,0.36)	0.31(0.30,0.32)	473	0.004

## Sheet: result-rexploratory analysis
Table. Kruskal–Wallis test results different genders across PPAs.
PPA	Metric	AOI	H	p (uncorrected)	p (corrected)	ε²	Bonferroni Threshold
walking	rDFF	Road	1.452	0.228	1	0.019	0.0013
		Water	0.805	0.369	1	0	0.0013
		Vegetation	0.29	0.59	1	0	0.0013
	rTDF	Road	0.479	0.489	1	0	0.0013
		Water	0.003	0.959	1	0	0.0013
		Vegetation	0.19	0.663	1	0	0.0013
	rNF	Road	5.444	0.02	0.78	0.185	0.0013
		Water	0.237	0.626	1	0	0.0013
		Vegetation	2.368	0.124	1	0.057	0.0013
	rAFD	Road	0.001	0.98	1	0	0.0013
		Water	0.024	0.878	1	0	0.0013
		Vegetation	0.001	0.98	1	0	0.0013
	AB		0.632	0.427	1	0	0.0013
jogging	rDFF	Road	0.001	0.98	1	0	0.0013
		Water	0.263	0.608	1	0	0.0013
		Vegetation	0.95	0.33	1	0	0.0013
	rTDF	Road	1.331	0.249	1	0.014	0.0013
		Water	0.017	0.898	1	0	0.0013
		Vegetation	1.332	0.248	1	0.014	0.0013
	rNF	Road	1.001	0.317	1	0	0.0013
		Water	0.479	0.489	1	0	0.0013
		Vegetation	2.952	0.086	1	0.081	0.0013
	rAFD	Road	0.716	0.397	1	0	0.0013
		Water	0.001	0.98	1	0	0.0013
		Vegetation	0.479	0.489	1	0	0.0013
	AB		3.046	0.081	1	0.085	0.0013
clcying	rDFF	Road	0.479	0.489	1	0	0.0013
		Water	0.148	0.701	1	0	0.0013
		Vegetation	3.314	0.069	1	0.096	0.0013
	rTDF	Road	1	0.317	1	0	0.0013
		Water	0.066	0.797	1	0	0.0013
		Vegetation	1.105	0.293	1	0.004	0.0013
	rNF	Road	4.864	0.027	1	0.161	0.0013
		Water	0.901	0.343	1	0	0.0013
		Vegetation	5.095	0.024	0.936	0.171	0.0013
	rAFD	Road	0.237	0.626	1	0	0.0013
		Water	0.024	0.878	1	0	0.0013
		Vegetation	0.263	0.608	1	0	0.0013
	AB		0.129	0.72	1	0	0.0013
